# Supplementary material for: The complete mitogenome of a 500-year-old Inca child mummy
Source: Sci Rep. 2015 Nov 12;5:16462. doi: 10.1038/srep16462 (PMC4642457; doi:10.1038/srep16462)
Supplement: Supplementary Information [file srep16462-s2.xlsx]

## Sheet: Figure S1
Figure S1. Full C1b phylogeny.
							11147(L130 ND4)							12630(W98 ND5)																					258
																																			7091(W396 COI)
							C1b1							C1b3
																																			C1b13
							11,16 (4,08; 18,53)							14,3 (7,14; 21,74)
							4,2(1,34)							5,33(1,33)																					11,48 (7,99; 15,05)
							20,5 (12,01; 28,99)							5,26 (1,54; 8,97)																					4,32(0,65)
							2,6(1,08)							0,67(0,47)																					12,18 (8,57; 15,8)
																																			1,55(0,46)
					11314(E185 ND4)				5493(F342L ND2)			203		201		5664/(N)
					14040(Q568 ND5)				8555(L64 ATP8)(I10T ATP6)			204		3204/(16S rRNA)		6293(P130 COI)				15244(G166 CYTB)						105..110d6		11270(L171 ND4)				1193/(12S rRNA)							13965(L543 ND5)					1842/(16S rRNA)
					16274				C1b1b			8567(S68P ATP8)(I14T ATP6)		9115(I197V ATP6)						C1b13c						188		16311				C1b13a							16051					10101(L15 ND3)
					C1b1a				5,22 (0,1; 10,5)			14750(T2A CYTB)		9644(W146 COIII)		DQ282464				6,55 (1,76; 11,49)								16343				15,61 (8,2; 23,31)							C1b13d					C1b13b
					3,46 (-0,68; 7,71)				2(1)			16126		10454/(R)						2,5(0,93)						JX413055						5,8(1,37)							3,9 (-0,5; 8,42)					9,7 (3,89; 15,7)
					1,33(0,82)				7,88 (2,31; 13,46)					12346(H4Y ND5)						6,57 (1,15; 11,99)								JX413056				12,61 (6,71; 18,51)							1,5(0,87)					3,67(1,11)
					7,88 (2,01; 13,76)				1(0,71)			NA19788		16093						0,83(0,69)												1,6(0,75)							3,94 (0; 7,88)					10,51 (5,26; 15,77)
					1(0,75)									16192																									0,5(0,5)					1,33(0,67)
														16311
								16129		6962(L353 COI)								5775/(C)				13392(N352 ND5)								15482(S246P CYTB)				11084(T109A ND4)														16093
				8389(V8 ATP8)		8392(W9 ATP8)		16224		10151(M31 ND3)				JX669316				C1b13c2				C1b13c1								16129				12411(N25 ND5)				13674(N446 ND5)		11117(I120V ND4)		4452/(M)		16219		150
																		2,59 (-0,99; 6,24)				4,55 (0,72; 8,49)								16207				C1b13a1				16189				5894		16301		5414(W315 ND2)		JX413053
				HQ012186		1,29 (-1,22; 3,84)		HQ012194		AY195759								1(0,71)				1,75(0,75)												15,23 (7,82; 22,94)						JX413049		16137				6248(S115 COI)
						0,5(0,5)												0 (0; 0)				1,97 (0; 3,94)								JX413039				5,67(1,37)				JX413050						JX413042		7621(A12 COII)
						0 (0; 0)												0(0)				0,25(0,25)								JX413040				13,14 (7,26; 19,02)								JX413043				15262(S172 CYTB)
						0(0)																												1,67(0,75)												16311
																		JX413044
						HQ012193														16294		194		11963(V402I ND4)																						JX413041
																						10742(H91 ND4L)										4375/(Q)		5985(V28I COI)		214
																		194		2,59 (-0,99; 6,24)				JX413046								14587(G29 ND6)		7897(W104 COII)		15781(Y345 CYTB)
						12285/(L(CUN))												1346/(12S rRNA)		1(0,71)		JX413048										16263		8537(I58V ATP8)(N4S ATP6)		15884(A380T CYTB)
																				0 (0; 0)												16362		8825(M100T ATP6)		16471
						JQ703853												JX413045		0(0)														10238(I60 ND3)
																																JX413038		10927(F56 ND4)		JX413036
																				JX413047														16298@
																																		16298G
																																		16448
																				152Gap
																				274..302Gap														JX413037
																				310Gap
																				1522Gap/(12S rRNA)
																				2603Gap/(16S rRNA)
																				2614Gap/(16S rRNA)
																				2706@/(16S rRNA)
																				2707Gap/(16S rRNA)
																				5644Gap/(A)
																				7579Gap/(D)
																				7630Gap
																				8591..8605Gap
																				8615Gap
																				10398Gap
																				10398@(T114A ND3)
																				KF162561
[truncated: 34 more columns]
